# Supplementary material for: Systematic review and meta-analysis of the effects of air pollution exposure on nasal mucosal immune-inflammatory markers in experimental animal models of AR
Source: Front Pharmacol. 2026 Jul 16;17:1870023. doi: 10.3389/fphar.2026.1870023 (PMC13422168; doi:10.3389/fphar.2026.1870023)
Supplement: Supplementary file 1 [file Supplementaryfile1.zip]

Archive with 13 entries (12 files):
- Supplementary file 1/
- Supplementary file 1/Supplementary Table 1.docx
- Supplementary file 1/Supplementary Table 10.docx
- Supplementary file 1/Supplementary Table 11.docx
- Supplementary file 1/Supplementary Table 12.docx
- Supplementary file 1/Supplementary Table 2.docx
- Supplementary file 1/Supplementary Table 3.docx
- Supplementary file 1/Supplementary Table 4.docx
- Supplementary file 1/Supplementary Table 5.docx
- Supplementary file 1/Supplementary Table 6.docx
- Supplementary file 1/Supplementary Table 7.docx
- Supplementary file 1/Supplementary Table 8.docx
- Supplementary file 1/Supplementary Table 9.docx
